# Supplementary material for: Dynamics of Antibody Responses after Asymptomatic and Mild to Moderate SARS-CoV-2 Infections: Real-World Data in a Resource-Limited Country
Source: Trop Med Infect Dis. 2023 Mar 23;8(4):185. doi: 10.3390/tropicalmed8040185 (PMC10143231; doi:10.3390/tropicalmed8040185)
Supplement: Supplementary file 1 [file tropicalmed-08-00185-s001.zip]

Archive with 1 entries (1 files):
- tropicalmed-2260206-supplementary.pdf
